# Supplementary material for: Cowpea Nodules Harbor Non-rhizobial Bacterial Communities that Are Shaped by Soil Type Rather than Plant Genotype
Source: Front Plant Sci. 2017 Jan 20;7:2064. doi: 10.3389/fpls.2016.02064 (PMC5247471; doi:10.3389/fpls.2016.02064)
Supplement: Supplementary file 2 [file Data_Sheet_1.XLS]

## Sheet: Sheet1
Supplementary Material
Cowpea nodules harbor non-rhizobial bacterial communities that are shaped by soil type rather than plant genotype
Jakson Leite, Doreen Fischer, Luc Felicianus Marie Rouws, Paulo Ivan Fernandes-Júnior, Andreas Hofmann, Susanne Kubrik, Michael Schloter, Gustavo Ribeiro Xavier, Viviane Radl*
* Correspondence: Viviane Radl: viviane.radl@helmholtz-muenchen.de
Supplementary Table 1. List of OTUs (5% dissimilarity) found in the nodule samples collected from the cultivars BRS Acauã and BRS Pujante and cultivated in the Ultisol and Vertisol.
Replicate	2	4	6	8	1	3	5	7	9	11	13	15	10	12	14	Phylum	Class	Order	Family	Genus
Area	Petrolina	Petrolina	Petrolina	Petrolina	Juazeiro	Juazeiro	Juazeiro	Juazeiro	Petrolina	Petrolina	Petrolina	Petrolina	Juazeiro	Juazeiro	Juazeiro
Plant	Acauã	Acauã	Acauã	Acauã	Acauã	Acauã	Acauã	Acauã	Pujante	Pujante	Pujante	Pujante	Pujante	Pujante	Pujante
Soil type	Ultisol	Ultisol	Ultisol	Ultisol	Vertisol	Vertisol	Vertisol	Vertisol	Ultisol	Ultisol	Ultisol	Ultisol	Vertisol	Vertisol	Vertisol
Otu000001	1	480	500	534	0	0	0	0	173	124	87	8	0	0	3	Bacteroidetes(100)	Flavobacteriia(100)	Flavobacteriales(100)	Flavobacteriaceae(100)	Chryseobacterium(100)
Otu000002	0	0	0	0	243	2	0	0	105	347	475	53	1	0	0	Proteobacteria(100)	Gammaproteobacteria(100)	Enterobacteriales(100)	Enterobacteriaceae(100)	Enterobacter(100)
Otu000003	479	1	2	11	77	30	121	386	11	11	8	3	41	84	322	Proteobacteria(100)	Alphaproteobacteria(100)	Rhizobiales(100)	Bradyrhizobiaceae(100)	Bradyrhizobium(100)
Otu000004	14	12	14	223	1	20	2	11	295	68	83	16	510	1	244	Proteobacteria(100)	Alphaproteobacteria(100)	Rhizobiales(100)	Bradyrhizobiaceae(100)	Bradyrhizobium(100)
Otu000005	0	0	0	17	0	0	0	0	0	0	0	662	1	0	1	Bacteroidetes(100)	Flavobacteriia(100)	Flavobacteriales(100)	Flavobacteriaceae(100)	Chryseobacterium(100)
Otu000006	153	1	319	0	0	0	0	0	42	0	0	0	0	0	0	Bacteroidetes(100)	Flavobacteriia(100)	Flavobacteriales(100)	Flavobacteriaceae(100)	Chryseobacterium(100)
Otu000007	15	0	0	0	283	4	0	0	16	63	69	5	0	2	0	Proteobacteria(100)	Gammaproteobacteria(100)	Enterobacteriales(100)	Enterobacteriaceae(100)	Enterobacter(93)
Otu000008	0	196	0	0	0	0	0	0	0	0	0	0	0	34	0	Bacteroidetes(100)	Sphingobacteriia(100)	Sphingobacteriales(100)	Sphingobacteriaceae(100)	Sphingobacterium(100)
Otu000009	0	0	1	0	0	0	64	0	6	100	29	9	0	0	0	Bacteroidetes(100)	Flavobacteriia(100)	Flavobacteriales(100)	Flavobacteriaceae(100)	Chryseobacterium(100)
Otu000011	0	0	0	0	3	0	0	252	0	0	0	0	0	0	7	Proteobacteria(100)	Gammaproteobacteria(100)	Oceanospirillales(100)	Halomonadaceae(100)	Halomonas(91)
Otu000012	0	0	0	0	4	0	0	0	0	7	93	0	2	0	0	Proteobacteria(100)	Gammaproteobacteria(100)	Enterobacteriales(100)	Enterobacteriaceae(100)	Enterobacter(100)
Otu000013	23	0	0	0	0	0	2	0	0	0	0	0	0	244	0	Bacteroidetes(100)	Sphingobacteriia(100)	Sphingobacteriales(100)	Sphingobacteriaceae(100)	Sphingobacterium(100)
Otu000014	17	0	18	1	8	9	2	0	4	20	0	10	4	0	0	Bacteroidetes(100)	Cytophagia(100)	Cytophagales(100)	Cytophagaceae(100)	Dyadobacter(100)
Otu000015	0	0	0	0	0	0	1	0	0	0	0	0	0	283	0	Bacteroidetes(100)	Sphingobacteriia(100)	Sphingobacteriales(100)	Sphingobacteriaceae(100)	Sphingobacterium(100)
Otu000017	2	48	5	1	0	0	0	0	0	1	0	2	0	0	0	Bacteroidetes(100)	Flavobacteriia(100)	Flavobacteriales(100)	Flavobacteriaceae(100)	Chryseobacterium(100)
Otu000020	1	0	0	1	33	5	0	0	0	0	0	46	3	14	0	Actinobacteria(100)	Actinobacteria(100)	Actinomycetales(100)	Microbacteriaceae(100)	Microbacterium(100)
Otu000021	0	20	4	0	0	0	0	0	37	0	0	0	0	0	0	Proteobacteria(100)	Alphaproteobacteria(100)	Rhizobiales(100)	Bradyrhizobiaceae(100)	Bradyrhizobium(100)
Otu000022	21	0	1	0	3	5	4	0	14	0	0	25	1	0	0	Proteobacteria(100)	Gammaproteobacteria(100)	Pseudomonadales(100)	Pseudomonadaceae(100)	Pseudomonas(100)
Otu000023	59	0	0	0	0	0	1	0	0	0	0	0	0	0	0	Proteobacteria(100)	Gammaproteobacteria(100)	Enterobacteriales(100)	Enterobacteriaceae(100)	unclassified(100)
Otu000024	0	0	0	0	0	0	0	0	52	0	0	0	0	0	0	Bacteroidetes(100)	Flavobacteriia(100)	Flavobacteriales(100)	Flavobacteriaceae(100)	Flavobacterium(100)
Otu000025	0	0	23	0	0	0	0	0	0	24	0	0	0	0	0	Proteobacteria(100)	Gammaproteobacteria(100)	Enterobacteriales(100)	Enterobacteriaceae(100)	unclassified(100)
Otu000026	0	0	0	0	1	0	0	0	2	2	60	0	4	0	0	Proteobacteria(100)	Gammaproteobacteria(100)	Enterobacteriales(100)	Enterobacteriaceae(100)	unclassified(89)
Otu000027	0	2	0	0	8	12	69	43	0	0	0	0	16	0	0	Proteobacteria(100)	Alphaproteobacteria(100)	Rhizobiales(100)	Bradyrhizobiaceae(100)	Bradyrhizobium(100)
Otu000028	0	3	0	6	0	0	0	0	44	2	1	0	0	0	0	Bacteroidetes(100)	Sphingobacteriia(100)	Sphingobacteriales(100)	Chitinophagaceae(100)	Chitinophaga(100)
Otu000029	0	5	0	0	0	0	34	0	47	4	3	0	0	0	0	Proteobacteria(100)	Gammaproteobacteria(100)	Enterobacteriales(100)	Enterobacteriaceae(100)	unclassified(100)
Otu000032	0	0	0	0	0	0	0	0	5	44	0	0	0	0	0	Bacteroidetes(100)	Flavobacteriia(100)	Flavobacteriales(100)	Flavobacteriaceae(100)	Chryseobacterium(100)
Otu000033	0	0	0	0	90	2	0	0	0	0	0	0	0	0	0	Bacteroidetes(100)	Flavobacteriia(100)	Flavobacteriales(100)	Flavobacteriaceae(100)	Chryseobacterium(100)
Otu000036	48	0	0	0	0	0	0	0	0	0	0	0	0	0	0	Proteobacteria(100)	Gammaproteobacteria(100)	Enterobacteriales(100)	Enterobacteriaceae(100)	unclassified(100)
Otu000039	0	0	0	0	0	0	16	2	0	0	0	0	0	0	73	Actinobacteria(100)	Actinobacteria(100)	Actinomycetales(100)	Micrococcaceae(100)	Arthrobacter(100)
Otu000040	10	0	1	4	0	0	0	0	8	5	11	0	0	0	0	Proteobacteria(100)	Gammaproteobacteria(100)	Xanthomonadales(100)	Xanthomonadaceae(100)	unclassified(100)
Otu000041	0	1	0	8	1	6	26	2	2	1	1	1	0	0	27	Actinobacteria(100)	Actinobacteria(100)	Actinomycetales(100)	Micrococcaceae(100)	Arthrobacter(99)
Otu000042	0	37	0	0	0	0	0	0	0	0	0	0	0	0	0	Bacteroidetes(100)	Sphingobacteriia(100)	Sphingobacteriales(100)	Sphingobacteriaceae(100)	Sphingobacterium(100)
Otu000043	0	39	0	0	0	0	0	0	0	0	0	0	0	1	0	Bacteroidetes(100)	Sphingobacteriia(100)	Sphingobacteriales(100)	Sphingobacteriaceae(100)	Sphingobacterium(100)
Otu000045	0	0	0	18	0	0	0	0	2	1	13	0	0	0	0	Actinobacteria(100)	Actinobacteria(100)	Actinomycetales(100)	Micrococcaceae(100)	Arthrobacter(100)
Otu000047	0	0	1	0	0	0	0	0	0	32	0	0	0	0	0	Proteobacteria(100)	Gammaproteobacteria(100)	Pseudomonadales(100)	Pseudomonadaceae(100)	Pseudomonas(99)
Otu000049	4	1	0	21	0	1	0	0	1	2	1	8	0	0	0	Proteobacteria(100)	Betaproteobacteria(100)	Burkholderiales(100)	Comamonadaceae(89)	Roseateles(89)
Otu000050	0	0	0	0	1	1	71	0	4	0	0	0	0	0	0	Bacteroidetes(100)	Flavobacteriia(100)	Flavobacteriales(100)	Flavobacteriaceae(100)	Flavobacterium(100)
Otu000051	43	0	0	0	0	0	0	0	0	0	0	0	0	0	0	Proteobacteria(100)	Gammaproteobacteria(100)	Enterobacteriales(100)	Enterobacteriaceae(100)	unclassified(100)
Otu000053	20	0	0	0	0	0	0	0	0	0	0	0	0	54	0	Bacteroidetes(100)	Sphingobacteriia(100)	Sphingobacteriales(100)	Sphingobacteriaceae(100)	Sphingobacterium(100)
Otu000058	1	1	11	9	1	0	0	0	1	3	0	5	0	0	0	Bacteroidetes(100)	Cytophagia(100)	Cytophagales(100)	Cytophagaceae(100)	Dyadobacter(100)
Otu000059	2	0	17	0	0	13	0	0	2	0	0	0	5	24	0	Proteobacteria(100)	Gammaproteobacteria(100)	Xanthomonadales(100)	Xanthomonadaceae(100)	Stenotrophomonas(100)
Otu000063	0	4	1	7	0	0	0	0	0	3	4	14	0	0	1	Bacteroidetes(100)	Flavobacteriia(100)	Flavobacteriales(100)	Flavobacteriaceae(100)	Chryseobacterium(100)
Otu000066	0	0	0	0	30	4	0	0	0	0	2	0	120	0	0	Proteobacteria(100)	Gammaproteobacteria(100)	Enterobacteriales(100)	Enterobacteriaceae(100)	Enterobacter(93)
Otu000068	0	0	0	0	13	0	11	5	0	0	0	0	0	0	59	Actinobacteria(100)	Actinobacteria(100)	Actinomycetales(100)	Streptomycetaceae(100)	Streptomyces(100)
Otu000073	0	19	0	0	0	0	0	0	0	0	0	2	0	0	0	Proteobacteria(100)	Betaproteobacteria(100)	Methylophilales(100)	Methylophilaceae(100)	Methylophilus(100)
Otu000074	0	0	4	1	0	1	1	45	2	0	0	0	0	0	0	Actinobacteria(100)	Actinobacteria(100)	Actinomycetales(100)	Microbacteriaceae(100)	Microbacterium(100)
Otu000079	0	0	0	0	0	255	0	0	0	0	0	0	5	0	0	Proteobacteria(100)	Gammaproteobacteria(100)	Enterobacteriales(100)	Enterobacteriaceae(100)	unclassified(100)
Otu000080	0	0	0	0	7	1	0	0	2	3	10	3	23	3	0	Proteobacteria(100)	Gammaproteobacteria(100)	Enterobacteriales(100)	Enterobacteriaceae(100)	unclassified
Otu000081	0	19	0	0	0	0	0	0	0	0	0	0	0	0	0	Proteobacteria(100)	Gammaproteobacteria(100)	Enterobacteriales(100)	Enterobacteriaceae(100)	Serratia(99)
Otu000082	0	0	0	0	0	0	0	0	0	0	0	0	0	98	0	Bacteroidetes(100)	Sphingobacteriia(100)	Sphingobacteriales(100)	Sphingobacteriaceae(100)	Sphingobacterium(100)
Otu000084	0	4	0	5	0	0	0	0	9	8	3	1	0	0	0	Bacteroidetes(100)	Sphingobacteriia(100)	Sphingobacteriales(100)	Chitinophagaceae(100)	Chitinophaga(100)
Otu000086	0	4	0	22	0	0	2	0	0	0	0	0	0	0	0	Proteobacteria(100)	Gammaproteobacteria(100)	Pseudomonadales(100)	Pseudomonadaceae(100)	Pseudomonas(100)
Otu000087	0	0	0	0	4	1	60	0	0	4	0	0	5	0	0	Proteobacteria(100)	Betaproteobacteria(100)	Methylophilales(100)	Methylophilaceae(100)	Methylophilus(100)
Otu000089	0	0	0	0	1	235	0	0	0	0	0	0	2	0	0	Proteobacteria(100)	Gammaproteobacteria(100)	Enterobacteriales(100)	Enterobacteriaceae(100)	Enterobacter(97)
Otu000092	0	0	0	0	0	0	0	0	0	0	0	0	0	0	62	Actinobacteria(100)	Actinobacteria(100)	Actinomycetales(100)	Micrococcaceae(100)	Arthrobacter(99)
Otu000098	22	0	1	1	0	0	0	0	0	0	0	0	0	0	0	Bacteroidetes(100)	Flavobacteriia(100)	Flavobacteriales(100)	Flavobacteriaceae(100)	Chryseobacterium(100)
Otu000105	4	17	0	0	0	0	0	0	0	0	0	3	0	0	0	Proteobacteria(100)	Gammaproteobacteria(100)	Pseudomonadales(100)	Pseudomonadaceae(100)	Pseudomonas(100)
Otu000109	0	0	0	0	0	2	52	1	0	0	0	0	0	0	0	Actinobacteria(100)	Actinobacteria(100)	Actinomycetales(100)	Micrococcaceae(100)	Arthrobacter(100)
Otu000112	0	0	0	0	0	0	60	0	0	0	0	0	0	0	0	Bacteroidetes(100)	Flavobacteriia(100)	Flavobacteriales(100)	Flavobacteriaceae(100)	Flavobacterium(100)
Otu000113	7	0	0	0	0	0	0	0	14	4	0	0	1	0	0	Proteobacteria(100)	Betaproteobacteria(100)	Methylophilales(100)	Methylophilaceae(100)	Methylophilus(100)
Otu000114	0	0	0	0	0	4	29	0	0	0	0	0	0	0	15	Actinobacteria(100)	Actinobacteria(100)	Actinomycetales(100)	Micrococcaceae(100)	Arthrobacter(100)
Otu000117	0	0	0	8	0	0	0	0	1	4	1	3	0	0	0	Actinobacteria(100)	Actinobacteria(100)	Actinomycetales(100)	Micrococcaceae(100)	Arthrobacter(100)
Otu000119	0	11	0	5	0	0	0	0	0	0	0	0	0	0	0	Proteobacteria(100)	Gammaproteobacteria(100)	Pseudomonadales(100)	Pseudomonadaceae(100)	Pseudomonas(99)
Otu000122	0	0	0	2	2	26	0	0	2	11	1	0	4	0	0	Bacteroidetes(100)	Cytophagia(100)	Cytophagales(100)	Cytophagaceae(100)	Dyadobacter(100)
Otu000123	1	2	1	0	0	0	0	0	0	1	5	2	0	0	0	Actinobacteria(100)	Actinobacteria(100)	Actinomycetales(100)	Mycobacteriaceae(100)	Mycobacterium(100)
Otu000124	1	0	10	0	0	0	0	0	0	0	0	0	0	0	2	Proteobacteria(100)	Gammaproteobacteria(100)	Pseudomonadales(100)	Moraxellaceae(100)	Acinetobacter(100)
Otu000125	0	0	0	0	0	0	0	0	0	0	0	18	0	0	0	Bacteroidetes(100)	Flavobacteriia(100)	Flavobacteriales(100)	Flavobacteriaceae(100)	Chryseobacterium(100)
Otu000126	0	0	0	0	21	0	0	0	0	0	0	0	0	38	0	Actinobacteria(100)	Actinobacteria(100)	Actinomycetales(100)	Microbacteriaceae(100)	Microbacterium(100)
Otu000133	0	0	0	0	0	0	0	0	0	0	0	0	131	0	0	Proteobacteria(100)	Gammaproteobacteria(100)	Enterobacteriales(100)	Enterobacteriaceae(100)	Enterobacter(99)
Otu000135	16	0	0	0	0	3	0	4	0	0	0	0	0	0	0	Proteobacteria(100)	Gammaproteobacteria(100)	Xanthomonadales(100)	Xanthomonadaceae(100)	Stenotrophomonas(100)
Otu000137	0	0	0	0	0	0	51	0	0	1	0	0	0	0	0	Actinobacteria(100)	Actinobacteria(100)	Actinomycetales(100)	Microbacteriaceae(100)	Microbacterium(100)
Otu000138	0	0	0	0	0	0	0	0	0	0	12	0	0	0	0	Bacteroidetes(100)	Flavobacteriia(100)	Flavobacteriales(100)	Flavobacteriaceae(100)	Chryseobacterium(97)
Otu000141	0	11	0	0	0	0	0	0	0	4	0	0	0	0	0	Proteobacteria(100)	Gammaproteobacteria(100)	Enterobacteriales(100)	Enterobacteriaceae(100)	Cronobacter(85)
Otu000145	0	0	1	8	0	0	0	0	4	4	1	0	1	0	0	Firmicutes(100)	Bacilli(100)	Bacillales(100)	Bacillaceae_1(96)	Bacillus(94)
Otu000146	0	0	0	14	1	0	0	0	0	0	0	0	0	0	0	Proteobacteria(100)	Gammaproteobacteria(100)	Enterobacteriales(100)	Enterobacteriaceae(100)	unclassified(100)
Otu000148	0	0	1	0	0	0	0	0	0	20	0	0	0	0	0	Proteobacteria(100)	Gammaproteobacteria(100)	Enterobacteriales(100)	Enterobacteriaceae(100)	Cronobacter(100)
Otu000152	0	4	0	0	0	0	0	0	8	0	0	0	0	0	0	Bacteroidetes(100)	Flavobacteriia(100)	Flavobacteriales(100)	Flavobacteriaceae(100)	Flavobacterium(100)
Otu000153	0	0	1	0	0	0	1	0	0	0	0	2	0	0	7	Actinobacteria(100)	Actinobacteria(100)	Actinomycetales(100)	Promicromonosporaceae(100)	Cellulosimicrobium(100)
Otu000158	2	1	1	0	0	0	0	0	0	8	0	0	0	0	0	Proteobacteria(100)	Gammaproteobacteria(100)	Pseudomonadales(100)	Pseudomonadaceae(100)	Pseudomonas(100)
Otu000160	0	0	0	0	0	6	45	0	0	0	0	0	1	0	5	Actinobacteria(100)	Actinobacteria(100)	Actinomycetales(100)	Nocardioidaceae(100)	Nocardioides(100)
Otu000166	0	0	0	0	6	2	0	29	0	0	0	0	0	2	1	Actinobacteria(100)	Actinobacteria(100)	Actinomycetales(100)	Streptomycetaceae(100)	Streptomyces(99)
Otu000167	0	0	0	0	0	0	0	0	0	0	0	12	0	0	0	Bacteroidetes(100)	Sphingobacteriia(100)	Sphingobacteriales(100)	Sphingobacteriaceae(100)	Nubsella(100)
Otu000180	1	0	0	0	30	0	0	0	0	0	0	0	0	0	0	Actinobacteria(100)	Actinobacteria(100)	Actinomycetales(100)	Microbacteriaceae(100)	Microbacterium(100)
Otu000181	1	0	3	0	0	0	0	0	0	0	0	0	0	0	0	Proteobacteria(100)	Gammaproteobacteria(100)	Xanthomonadales(100)	Xanthomonadaceae(100)	Lysobacter(100)
Otu000184	1	0	0	0	16	1	0	0	0	1	4	0	5	0	0	Proteobacteria(100)	Gammaproteobacteria(100)	Enterobacteriales(100)	Enterobacteriaceae(100)	Enterobacter(87)
Otu000191	0	0	0	0	0	0	40	0	0	0	0	0	0	0	0	Proteobacteria(100)	Gammaproteobacteria(100)	Pseudomonadales(100)	Moraxellaceae(100)	Acinetobacter(100)
Otu000216	1	0	5	0	0	0	0	0	0	0	0	0	0	0	0	Proteobacteria(100)	Gammaproteobacteria(100)	Pseudomonadales(100)	Moraxellaceae(100)	Acinetobacter(100)
Otu000219	0	0	0	1	9	10	7	0	0	0	0	0	4	1	0	Actinobacteria(100)	Actinobacteria(100)	Actinomycetales(100)	Microbacteriaceae(100)	Microbacterium(100)
Otu000221	0	0	0	0	1	0	18	0	0	0	0	0	1	0	0	Actinobacteria(100)	Actinobacteria(100)	Actinomycetales(100)	Microbacteriaceae(100)	Microbacterium(100)
Otu000228	0	5	0	0	0	0	0	0	1	0	0	0	0	0	0	Proteobacteria(89)	unclassified(89)	unclassified(89)	unclassified(89)	unclassified(89)
Otu000237	0	0	0	0	0	0	3	0	1	3	3	2	0	0	0	Bacteroidetes(100)	Flavobacteriia(100)	Flavobacteriales(100)	Flavobacteriaceae(100)	Chryseobacterium(100)
Otu000238	1	2	0	4	0	18	0	0	1	0	0	0	1	5	0	Bacteroidetes(100)	Cytophagia(100)	Cytophagales(100)	Cytophagaceae(100)	Dyadobacter(100)
Otu000242	0	0	6	0	0	0	0	0	0	0	0	0	0	0	0	Actinobacteria(100)	Actinobacteria(100)	Actinomycetales(100)	Microbacteriaceae(100)	Curtobacterium(100)
Otu000243	0	0	0	0	16	0	0	0	0	0	0	0	0	0	0	Proteobacteria(100)	Gammaproteobacteria(100)	Enterobacteriales(100)	Enterobacteriaceae(100)	unclassified
Otu000245	0	0	0	0	0	0	0	0	0	9	0	0	0	0	0	Bacteroidetes(100)	Flavobacteriia(100)	Flavobacteriales(100)	Flavobacteriaceae(100)	Chryseobacterium(95)
Otu000248	0	0	0	0	0	81	0	0	0	0	0	0	5	0	0	Proteobacteria(100)	Gammaproteobacteria(100)	Enterobacteriales(100)	Enterobacteriaceae(100)	unclassified(100)
Otu000252	0	0	0	0	0	0	25	0	0	0	0	0	0	0	0	Proteobacteria(100)	Gammaproteobacteria(100)	Pseudomonadales(100)	Pseudomonadaceae(100)	Pseudomonas(99)
Otu000258	0	0	0	1	0	0	0	0	0	0	0	9	0	0	0	Actinobacteria(100)	Actinobacteria(100)	Actinomycetales(100)	Microbacteriaceae(100)	Microbacterium(100)
Otu000265	0	0	0	0	0	3	0	0	0	0	0	0	0	0	0	Bacteroidetes(100)	Cytophagia(100)	Cytophagales(100)	Cytophagaceae(100)	Dyadobacter(100)
Otu000266	1	0	0	5	1	0	1	2	2	0	2	0	7	1	3	Proteobacteria(100)	Alphaproteobacteria(100)	Rhizobiales(100)	Bradyrhizobiaceae(100)	Bradyrhizobium(87)
